# Supplementary material for: First regional evaluation of nuclear genetic diversity and population structure in northeastern coyotes ( Canis latrans)
Source: F1000Res. 2014 Mar 3;3:66. [Version 1] doi: 10.12688/f1000research.3567.1 (PMC4097358; doi:10.12688/f1000research.3567.1)
Supplement: Data of genetic diversity in northeastern coyotes — HRM_samples.csv: Specimens whose genetic profiles were analyzed The New York State Museum specimen identifier, phylogeographic zone, state or province, coordinates in decimal degrees, year of sampling and DNA source are given for each of 385 unique eastern coyotes. Column “Structure” indicates which specimens were included in STRUCTURE analyses. HRM_genotypes.csv: Genotypes from the Roche LightCycler 480 high-resolution melt curve assay NYSMID: New York State Museum specimen identifier; Zone: phylogeographic zone; AA, AB, BB: genotypes for each of 16 SNPs; -: missing genotype. [file f1000research-3-3819-s0000.tgz]

Archive with 2 entries (2 files):
- HRM_genotypes.csv
- HRM_samples.csv
