# Supplementary material for: First regional evaluation of nuclear genetic diversity and population structure in northeastern coyotes ( Canis latrans)
Source: F1000Res. 2014 Mar 3;3:66. [Version 1] doi: 10.12688/f1000research.3567.1 (PMC4097358; doi:10.12688/f1000research.3567.1)
Supplement: Data of genetic diversity in northeastern coyotes — HRM_samples.csv: Specimens whose genetic profiles were analyzed The New York State Museum specimen identifier, phylogeographic zone, state or province, coordinates in decimal degrees, year of sampling and DNA source are given for each of 385 unique eastern coyotes. Column “Structure” indicates which specimens were included in STRUCTURE analyses. HRM_genotypes.csv: Genotypes from the Roche LightCycler 480 high-resolution melt curve assay NYSMID: New York State Museum specimen identifier; Zone: phylogeographic zone; AA, AB, BB: genotypes for each of 16 SNPs; -: missing genotype. [file f1000research-3-3819-s0000.tgz › HRM_samples.csv]

NYSMID	Genus species	Zone	State/Province	Latitude	Longitude	Year	DNA source	Structure
zm14666	Canis latrans	Ohio	Ohio	41.461747	-84.318357	2006	Tissue	Y
zm14667	Canis latrans	Ohio	Ohio	41.461747	-84.318357	2005	Tissue	Y
zm14672	Canis latrans	Ohio	Ohio	40.672553	-83.667515	2005	Tissue	Y
zm14673	Canis latrans	Ohio	Ohio	41.461747	-84.318357	2005	Tissue	Y
zm14674	Canis latrans	Ohio	Ohio	41.461747	-84.318357	2005	Tissue	Y
zm14700	Canis latrans	Ohio	Ohio	41.461747	-84.318357	2005	Tissue	Y
zm14817	Canis latrans	Ohio	Ohio	40.86222	-81.86194	2006	Tissue	Y
zm14821	Canis latrans	Ohio	Ohio	40.012731	-80.995232	2005	Tissue	Y
zm14822	Canis latrans	Ohio	Ohio	40.13378	-81.34681		Tissue	Y
zm14826	Canis latrans	Ohio	Ohio	40.13378	-81.34681		Tissue	Y
zm15128	Canis latrans	Ohio	Ohio	39.92417	-83.80889	2005	Tissue	Y
zm15129	Canis latrans	Ohio	Ohio	40.69098	-80.951699		Tissue	Y
zm15130	Canis latrans	Ohio	Ohio	40.672553	-83.667515	2005	Tissue	Y
zm15133	Canis latrans	Ohio	Ohio	39.92417	-83.80889	2005	Tissue	Y
zm15149	Canis latrans	Ohio	Ohio	40.672553	-83.667515		Tissue	Y
zm15541	Canis latrans	Ohio	Ohio	39.687369	-82.991969	2007	Tissue	Y
zm14665	Canis latrans	Ohio	Ohio	40.672553	-83.667515	2005	Tissue
zm14671	Canis latrans	Ohio	Ohio	40.672553	-83.667515	2005	Tissue
zm14782	Canis latrans	Ohio	Ohio	40.672553	-83.667515	2006	Tissue
zm14818	Canis latrans	Ohio	Ohio	39.725864	-81.077399		Tissue
zm14819	Canis latrans	Ohio	Ohio	40.04929	-81.18505		Tissue
zm14820	Canis latrans	Ohio	Ohio	40.05131	-81.22302		Tissue
zm14823	Canis latrans	Ohio	Ohio	40.012731	-80.995232	2005	Tissue
zm14827	Canis latrans	Ohio	Ohio	39.92417	-83.80889	2005	Tissue
zm15131	Canis latrans	Ohio	Ohio	40.672553	-83.667515		Tissue
zm15132	Canis latrans	Ohio	Ohio	40.672553	-83.667515		Tissue
zm15134	Canis latrans	Ohio	Ohio	40.672553	-83.667515		Tissue
zm15135	Canis latrans	Ohio	Ohio	40.672553	-83.667515		Tissue
zm15136	Canis latrans	Ohio	Ohio	40.992966	-83.683031	2005	Tissue
zm15148	Canis latrans	Ohio	Ohio	40.672553	-83.667515		Tissue
zm15077	Canis latrans	contact	New York	42.881691	-77.473576	2007	Tissue	Y
zm15079	Canis latrans	contact	New York	42.665162	-77.770062	2007	Tissue	Y
zm15082	Canis latrans	contact	New York	43.261583	-76.251276	2007	Tissue	Y
zm15285	Canis latrans	contact	New York	42.99806	-78.18778	2006	Tissue	Y
zt163	Canis latrans	contact	New York	42.96746866	-75.91561672	2007	Tissue	Y
zt168	Canis latrans	contact	New York	42.96746866	-75.91561672	2007	Tissue	Y
zt170	Canis latrans	contact	New York	42.96746866	-75.91561672	2007	Tissue	Y
zt171	Canis latrans	contact	New York	42.96746866	-75.91561672	2007	Tissue	Y
zt173	Canis latrans	contact	New York	42.96746866	-75.91561672	2007	Tissue	Y
zt175	Canis latrans	contact	New York	42.96746866	-75.91561672	2007	Tissue	Y
zt177	Canis latrans	contact	New York	42.96746866	-75.91561672	2007	Tissue	Y
zt179	Canis latrans	contact	New York	42.96746866	-75.91561672	2007	Tissue	Y
zt182	Canis latrans	contact	New York	42.96746866	-75.91561672	2007	Tissue	Y
zt183	Canis latrans	contact	New York	42.96746866	-75.91561672	2007	Tissue	Y
zt185	Canis latrans	contact	New York	42.96746866	-75.91561672	2007	Tissue	Y
zt188	Canis latrans	contact	New York	42.93419341	-75.4445842	2007	Tissue	Y
zt190	Canis latrans	contact	New York	42.93419341	-75.4445842	2007	Tissue	Y
zt192	Canis latrans	contact	New York	42.93419341	-75.4445842	2007	Tissue	Y
zt194	Canis latrans	contact	New York	42.93419341	-75.4445842	2007	Tissue	Y
zt196	Canis latrans	contact	New York	42.93419341	-75.4445842	2007	Tissue	Y
zt201	Canis latrans	contact	New York	42.93419341	-75.4445842	2007	Tissue	Y
zt203	Canis latrans	contact	New York	42.93419341	-75.4445842	2007	Tissue	Y
zt222	Canis latrans	contact	New York	43.04363486	-75.87392558	2007	Tissue	Y
zt226	Canis latrans	contact	New York	42.60256014	-75.93606119	2007	Tissue	Y
zt242	Canis latrans	contact	New York	43.20654342	-75.51850882	2007	Tissue	Y
zt244	Canis latrans	contact	New York	43.20654342	-75.51850882	2007	Tissue	Y
zt247	Canis latrans	contact	New York	43.08709609	-75.9138091	2007	Tissue	Y
zt249	Canis latrans	contact	New York	43.08709609	-75.9138091	2007	Tissue	Y
zt260	Canis latrans	contact	New York	43.22796542	-77.74361085	2007	Tissue	Y
zt262	Canis latrans	contact	New York	43.22796542	-77.74361085	2007	Tissue	Y
zt264	Canis latrans	contact	New York	43.22796542	-77.74361085	2007	Tissue	Y
zt267	Canis latrans	contact	New York	43.22796542	-77.74361085	2007	Tissue	Y
zt299	Canis latrans	contact	New York	43.14440967	-76.88835139	2007	Tissue	Y
zt300	Canis latrans	contact	New York	43.14440967	-76.88835139	2007	Tissue	Y
zt303	Canis latrans	contact	New York	42.91871212	-77.14230345	2007	Tissue	Y
zt305	Canis latrans	contact	New York	42.91871212	-77.14230345	2007	Tissue	Y
zt307	Canis latrans	contact	New York	42.91871212	-77.14230345	2007	Tissue	Y
zt310	Canis latrans	contact	New York	42.91871212	-77.14230345	2007	Tissue	Y
zt311	Canis latrans	contact	New York	42.91871212	-77.14230345	2007	Tissue	Y
zt312	Canis latrans	contact	New York	42.91871212	-77.14230345	2007	Tissue	Y
zt314	Canis latrans	contact	New York	42.68019591	-76.77428013	2007	Tissue	Y
zt315	Canis latrans	contact	New York	42.58792252	-77.00319371	2007	Tissue	Y
zt318	Canis latrans	contact	New York	42.38877348	-77.24356045	2007	Tissue	Y
zt320	Canis latrans	contact	New York	42.38877348	-77.24356045	2007	Tissue	Y
zt325	Canis latrans	contact	New York	42.51579496	-78.00566688	2007	Tissue	Y
zt326	Canis latrans	contact	New York	43.14440967	-76.88835139	2007	Tissue	Y
zt329	Canis latrans	contact	New York	43.14440967	-76.88835139	2007	Tissue	Y
zt330	Canis latrans	contact	New York	43.14440967	-76.88835139	2007	Tissue	Y
zt334	Canis latrans	contact	New York	42.4974676	-77.54640004	2007	Tissue	Y
zt336	Canis latrans	contact	New York	43.10148645	-78.46485445	2007	Tissue	Y
zt337	Canis latrans	contact	New York	42.95534491	-78.00289656	2007	Tissue	Y
zt338	Canis latrans	contact	New York	42.6774954	-77.40583264	2007	Tissue	Y
zt339	Canis latrans	contact	New York	42.49493355	-77.7814625	2007	Tissue	Y
zt341	Canis latrans	contact	New York	42.49493355	-77.7814625	2007	Tissue	Y
zt347	Canis latrans	contact	New York	42.61935105	-76.72432219	2007	Tissue	Y
zt348	Canis latrans	contact	New York	42.61935105	-76.72432219	2007	Tissue	Y
zt349	Canis latrans	contact	New York	42.61935105	-76.72432219	2007	Tissue	Y
zt350	Canis latrans	contact	New York	42.61935105	-76.72432219	2007	Tissue	Y
zt404	Canis latrans	contact	New York	42.344	-77.1237	2007	Tissue	Y
zt406	Canis latrans	contact	New York	42.344	-77.1237	2007	Tissue	Y
zt409	Canis latrans	contact	New York	42.344	-77.1237	2007	Tissue	Y
zt413	Canis latrans	contact	New York	42.344	-77.1237	2007	Tissue	Y
zt414	Canis latrans	contact	New York	42.344	-77.1237	2007	Tissue	Y
zt415	Canis latrans	contact	New York	42.344	-77.1237	2007	Tissue	Y
zt417	Canis latrans	contact	New York	42.344	-77.1237	2007	Tissue	Y
zt418	Canis latrans	contact	New York	42.344	-77.1237	2007	Tissue	Y
zm15616	Canis latrans	contact	Pennsylvania	41.33215	-77.019737	2008	Tissue	Y
zm15617	Canis latrans	contact	Pennsylvania	41.296773	-80.2423	2008	Tissue	Y
zm15620	Canis latrans	contact	Pennsylvania	42.004316	-80.068469	2008	Tissue	Y
zm15621	Canis latrans	contact	Pennsylvania	41.296773	-80.2423	2008	Tissue	Y
zm15624	Canis latrans	contact	Pennsylvania	41.792053	-77.25374	2008	Tissue	Y
zm15625	Canis latrans	contact	Pennsylvania	41.76406	-76.471893	2008	Tissue	Y
zt446	Canis latrans	contact	Pennsylvania	40.992599	-78.469614		Tissue	Y
zt449	Canis latrans	contact	Pennsylvania	40.992599	-78.469614		Tissue	Y
zt450	Canis latrans	contact	Pennsylvania	40.992599	-78.469614		Tissue	Y
zt454	Canis latrans	contact	Pennsylvania	41.792053	-77.25374		Tissue	Y
zt455	Canis latrans	contact	Pennsylvania	41.418126	-78.660232		Tissue	Y
zt456	Canis latrans	contact	Pennsylvania	41.232543	-77.652679		Tissue	Y
zt457	Canis latrans	contact	Pennsylvania	41.418126	-78.660232		Tissue	Y
zt458	Canis latrans	contact	Pennsylvania	41.127334	-79.002202		Tissue	Y
zt459	Canis latrans	contact	Pennsylvania	41.127334	-79.002202		Tissue	Y
zt460	Canis latrans	contact	Pennsylvania	42.004316	-80.068469		Tissue	Y
zt462	Canis latrans	contact	Pennsylvania	40.769358	-77.060296		Tissue	Y
zt466	Canis latrans	contact	Pennsylvania	40.992599	-78.469614		Tissue	Y
zt469	Canis latrans	contact	Pennsylvania	40.530297	-77.447552		Tissue	Y
zt472	Canis latrans	contact	Pennsylvania	41.76406	-76.471893		Tissue	Y
zt475	Canis latrans	contact	Pennsylvania	41.76406	-76.471893		Tissue	Y
zt476	Canis latrans	contact	Pennsylvania	41.76406	-76.471893		Tissue	Y
zt479	Canis latrans	contact	Pennsylvania	41.805013	-79.294353		Tissue	Y
zt480	Canis latrans	contact	Pennsylvania	40.506598	-78.701545		Tissue	Y
zt482	Canis latrans	contact	Pennsylvania	40.992599	-78.469614		Tissue	Y
zt484	Canis latrans	contact	Pennsylvania	40.992599	-78.469614		Tissue	Y
zt600	Canis latrans	contact	Pennsylvania	40.992599	-78.469614		Tissue	Y
zt601	Canis latrans	contact	Pennsylvania	40.413412	-77.979075		Tissue	Y
zt602	Canis latrans	contact	Pennsylvania	40.413412	-77.979075		Tissue	Y
zt603	Canis latrans	contact	Pennsylvania	40.908869	-77.808908		Tissue	Y
zt604	Canis latrans	contact	Pennsylvania	39.854611	-80.230327		Tissue	Y
zt605	Canis latrans	contact	Pennsylvania	39.854611	-80.230327		Tissue	Y
zt606	Canis latrans	contact	Pennsylvania	41.804634	-78.565332		Tissue	Y
zt607	Canis latrans	contact	Pennsylvania	41.804634	-78.565332		Tissue	Y
zt608	Canis latrans	contact	Pennsylvania	41.804634	-78.565332		Tissue	Y
zt609	Canis latrans	contact	Pennsylvania	39.854611	-80.230327		Tissue	Y
zt610	Canis latrans	contact	Pennsylvania	39.854611	-80.230327		Tissue	Y
zt623	Canis latrans	contact	Pennsylvania	41.383852	-79.732481		Tissue	Y
zt625	Canis latrans	contact	Pennsylvania	41.680868	-80.068469		Tissue	Y
zt627	Canis latrans	contact	Pennsylvania	40.988623	-80.336807		Tissue	Y
zt629	Canis latrans	contact	Pennsylvania	39.935608	-79.657802		Tissue	Y
zt632	Canis latrans	contact	Pennsylvania	39.935608	-79.657802		Tissue	Y
zt690	Canis latrans	contact	Pennsylvania	41.296773	-80.2423		Tissue	Y
zt691	Canis latrans	contact	Pennsylvania	41.296773	-80.2423		Tissue	Y
zt692	Canis latrans	contact	Pennsylvania	41.296773	-80.2423		Tissue	Y
zt693	Canis latrans	contact	Pennsylvania	41.296773	-80.2423		Tissue	Y
zt694	Canis latrans	contact	Pennsylvania	41.680868	-80.068469		Tissue	Y
zt695	Canis latrans	contact	Pennsylvania	41.680868	-80.068469		Tissue	Y
zt699	Canis latrans	contact	Pennsylvania	41.33215	-77.019737	2008	Tissue	Y
zt700	Canis latrans	contact	Pennsylvania	41.33215	-77.019737	2008	Tissue	Y
zt701	Canis latrans	contact	Pennsylvania	41.33215	-77.019737	2008	Tissue	Y
zt704	Canis latrans	contact	Pennsylvania	41.33215	-77.019737	2008	Tissue	Y
zm15286	Canis latrans	contact	New York	42.19333	-79.24889		Tissue
zm15287	Canis latrans	contact	New York	42.35611	-78.83194	2006	Tissue
zm15526	Canis latrans	contact	New York	42.299242	-79.118138	2006	Tissue
zt165	Canis latrans	contact	New York	42.96746866	-75.91561672	2007	Tissue
zt184	Canis latrans	contact	New York	42.96746866	-75.91561672	2007	Tissue
zt186	Canis latrans	contact	New York	42.96746866	-75.91561672	2007	Tissue
zt187	Canis latrans	contact	New York	42.96746866	-75.91561672	2007	Tissue
zt200	Canis latrans	contact	New York	42.93419341	-75.4445842	2007	Tissue
zt269	Canis latrans	contact	New York	43.22796542	-77.74361085	2007	Tissue
zt302	Canis latrans	contact	New York	43.14440967	-76.88835139	2007	Tissue
zt309	Canis latrans	contact	New York	42.91871212	-77.14230345	2007	Tissue
zt317	Canis latrans	contact	New York	42.38877348	-77.24356045	2007	Tissue
zt319	Canis latrans	contact	New York	42.38877348	-77.24356045	2007	Tissue
zt323	Canis latrans	contact	New York	42.51579496	-78.00566688	2007	Tissue
zt327	Canis latrans	contact	New York	43.14440967	-76.88835139	2007	Tissue
zt331	Canis latrans	contact	New York	43.14440967	-76.88835139	2007	Tissue
zt332	Canis latrans	contact	New York	42.68416524	-77.22218042	2007	Tissue
zt333	Canis latrans	contact	New York	42.2052702	-76.955346	2007	Tissue
zt342	Canis latrans	contact	New York	42.49493355	-77.7814625	2007	Tissue
zt41	Canis latrans	contact	New York	42.743931	-75.546151	2006	Tissue
zt410	Canis latrans	contact	New York	42.344	-77.1237	2007	Tissue
zt411	Canis latrans	contact	New York	42.344	-77.1237	2007	Tissue
zt412	Canis latrans	contact	New York	42.344	-77.1237	2007	Tissue
zt416	Canis latrans	contact	New York	42.344	-77.1237	2007	Tissue
zt419	Canis latrans	contact	New York	42.344	-77.1237	2007	Tissue
zm15618	Canis latrans	contact	Pennsylvania	41.680868	-80.068469	2008	Tissue
zm15619	Canis latrans	contact	Pennsylvania	41.792053	-77.25374	2008	Tissue
zm15628	Canis latrans	contact	Pennsylvania	40.908869	-77.808908	2008	Tissue
zt451	Canis latrans	contact	Pennsylvania	40.829959	-79.423361		Tissue
zt452	Canis latrans	contact	Pennsylvania	40.908869	-77.808908		Tissue
zt463	Canis latrans	contact	Pennsylvania	40.992599	-78.469614		Tissue
zt468	Canis latrans	contact	Pennsylvania	40.506598	-78.701545		Tissue
zt471	Canis latrans	contact	Pennsylvania	41.76406	-76.471893		Tissue
zt478	Canis latrans	contact	Pennsylvania	41.418126	-78.660232		Tissue
zt481	Canis latrans	contact	Pennsylvania	41.800266	-77.902493		Tissue
zt492	Canis latrans	contact	Pennsylvania	40.992599	-78.469614		Tissue
zt631	Canis latrans	contact	Pennsylvania	41.418126	-78.660232		Tissue
zt633	Canis latrans	contact	Pennsylvania	40.908869	-77.808908		Tissue
zt634	Canis latrans	contact	Pennsylvania	40.506598	-78.701545		Tissue
zt636	Canis latrans	contact	Pennsylvania	41.296773	-80.2423		Tissue
zt637	Canis latrans	contact	Pennsylvania	41.296773	-80.2423		Tissue
zt638	Canis latrans	contact	Pennsylvania	41.296773	-80.2423		Tissue
zt639	Canis latrans	contact	Pennsylvania	41.296773	-80.2423		Tissue
zt640	Canis latrans	contact	Pennsylvania	41.296773	-80.2423		Tissue
zt641	Canis latrans	contact	Pennsylvania	41.296773	-80.2423		Tissue
zt642	Canis latrans	contact	Pennsylvania	41.296773	-80.2423		Tissue
zt643	Canis latrans	contact	Pennsylvania	41.296773	-80.2423		Tissue
zt646	Canis latrans	contact	Pennsylvania	41.296773	-80.2423		Tissue
zt650	Canis latrans	contact	Pennsylvania	40.652	-79.088		Tissue
zt651	Canis latrans	contact	Pennsylvania	40.506598	-78.701545		Tissue
zt653	Canis latrans	contact	Pennsylvania	40.311	-79.467		Tissue
zt658	Canis latrans	contact	Pennsylvania	40.482	-78.349		Tissue
zt660	Canis latrans	contact	Pennsylvania	42.004316	-80.068469		Tissue
zt661	Canis latrans	contact	Pennsylvania	42.004316	-80.068469		Tissue
zt671	Canis latrans	contact	Pennsylvania	40.908869	-77.808908		Tissue
zt672	Canis latrans	contact	Pennsylvania	41.792053	-77.25374		Tissue
zt675	Canis latrans	contact	Pennsylvania	41.418126	-78.660232		Tissue
zt677	Canis latrans	contact	Pennsylvania	41.805013	-79.294353		Tissue
zt679	Canis latrans	contact	Pennsylvania	41.427386	-76.517451		Tissue
zm14702	Canis latrans	northeast	Connecticut	41.913101	-72.989443	2006	Tissue	Y
zm14703	Canis latrans	northeast	Connecticut	41.913101	-72.989443	2006	Tissue	Y
zm14704	Canis latrans	northeast	Connecticut	41.66111	-72.78	2006	Tissue	Y
zm14705	Canis latrans	northeast	Connecticut	41.913101	-72.989443	2006	Tissue	Y
zm14706	Canis latrans	northeast	Connecticut	41.3903	-72.86	2006	Tissue	Y
zm14807	Canis latrans	northeast	Connecticut	41.812778	-72.31	2006	Tissue	Y
zm15172	Canis latrans	northeast	New Hampshire	44.642705	-71.207068	2006	Tissue	Y
zm15175	Canis latrans	northeast	New Hampshire	44.642705	-71.207068	2006	Tissue	Y
zm15180	Canis latrans	northeast	New Hampshire	44.642705	-71.207068	2006	Tissue	Y
zm15190	Canis latrans	northeast	New Hampshire	44.642705	-71.207068	2006	Tissue	Y
zm15193	Canis latrans	northeast	New Hampshire	44.642705	-71.207068	2006	Tissue	Y
zm15194	Canis latrans	northeast	New Hampshire	44.642705	-71.207068	2006	Tissue	Y
zm15196	Canis latrans	northeast	New Hampshire	44.642705	-71.207068	2006	Tissue	Y
zm15575	Canis latrans	northeast	New Jersey	39.966934	-74.308535	2007	Tissue	Y
zm15582	Canis latrans	northeast	New Jersey	40.683863	-74.753411	2007	Tissue	Y
zm15583	Canis latrans	northeast	New Jersey	40.683863	-74.753411	2007	Tissue	Y
zm15584	Canis latrans	northeast	New Jersey	39.536561	-74.690225	2007	Tissue	Y
zm15585	Canis latrans	northeast	New Jersey	41.128848	-74.687549	2007	Tissue	Y
zm15588	Canis latrans	northeast	New Jersey	40.964675	-74.267253	2007	Tissue	Y
zm15610	Canis latrans	northeast	New Jersey	40.566022	-74.919654	2007	Tissue	Y
zm15611	Canis latrans	northeast	New Jersey	40.566022	-74.919654	2007	Tissue	Y
zm15612	Canis latrans	northeast	New Jersey	40.566022	-74.919654	2007	Tissue	Y
zm15613	Canis latrans	northeast	New Jersey	40.566022	-74.919654	2007	Tissue	Y
zm15614	Canis latrans	northeast	New Jersey	40.566022	-74.919654	2007	Tissue	Y
adk2853	Canis latrans	northeast	New York	43.7806245	-75.02236888	2002	Scat	Y
zm13499	Canis latrans	northeast	New York	42.7075	-75.18806	2001	Tissue	Y
zm13580	Canis latrans	northeast	New York	42.7075	-75.18806	2001	Tissue	Y
zm13615	Canis latrans	northeast	New York	44.438048	-74.251511	2001	Tissue	Y
zm13642	Canis latrans	northeast	New York	44.45343	-74.37572	2000	Tissue	Y
zm13657	Canis latrans	northeast	New York	43.2678	-73.4287	2001	Tissue	Y
zm13971	Canis latrans	northeast	New York	42.7075	-75.18806	2001	Tissue	Y
zm13982	Canis latrans	northeast	New York	43.2678	-73.4287	2001	Tissue	Y
zm13984	Canis latrans	northeast	New York	43.2678	-73.4287	2001	Tissue	Y
zm13986	Canis latrans	northeast	New York	43.2678	-73.4287	2001	Tissue	Y
zm14206	Canis latrans	northeast	New York	42.779322	-73.997531	2003	Tissue	Y
zm14276	Canis latrans	northeast	New York	43.227991	-74.056693	2001	Tissue	Y
zm14487	Canis latrans	northeast	New York	43.135811	-73.874623	2003	Tissue	Y
zm14520	Canis latrans	northeast	New York	42.934137	-74.115386	2002	Tissue	Y
zm14522	Canis latrans	northeast	New York	42.754	-73.934	2003	Tissue	Y
zm14592	Canis latrans	northeast	New York	42.753449	-73.724815	2003	Tissue	Y
zm14624	Canis latrans	northeast	New York	44.833333	-73.833333	2005	Tissue	Y
zm14625	Canis latrans	northeast	New York	44.88755	-73.397409	2005	Tissue	Y
zm14627	Canis latrans	northeast	New York	44.733333	-75.266667	2005	Tissue	Y
zm14769	Canis latrans	northeast	New York	42.939353	-73.838391	2006	Tissue	Y
zm14824	Canis latrans	northeast	New York	42.754	-73.934	2005	Tissue	Y
zm15123	Canis latrans	northeast	New York	41.181351	-73.729974	2006	Tissue	Y
zm15124	Canis latrans	northeast	New York	41.274455	-73.8107	2006	Tissue	Y
zm15525	Canis latrans	northeast	New York	41.886714	-74.976887	2006	Tissue	Y
zm15537	Canis latrans	northeast	New York	41.886714	-74.976887	2006	Tissue	Y
zm15544	Canis latrans	northeast	New York	41.886714	-74.976887		Tissue	Y
zt206	Canis latrans	northeast	New York	43.11762363	-74.78627634	2007	Tissue	Y
zt210	Canis latrans	northeast	New York	43.11762363	-74.78627634	2007	Tissue	Y
zt213	Canis latrans	northeast	New York	43.06692343	-75.08404586	2007	Tissue	Y
zt220	Canis latrans	northeast	New York	43.06692343	-75.08404586	2007	Tissue	Y
zt227	Canis latrans	northeast	New York	42.93756976	-74.29816992	2007	Tissue	Y
zt232	Canis latrans	northeast	New York	42.93756976	-74.29816992	2007	Tissue	Y
zt238	Canis latrans	northeast	New York	42.47442084	-73.77329947	2007	Tissue	Y
zt239	Canis latrans	northeast	New York	42.47442084	-73.77329947	2007	Tissue	Y
zt240	Canis latrans	northeast	New York	42.47442084	-73.77329947	2007	Tissue	Y
zt241	Canis latrans	northeast	New York	42.47442084	-73.77329947	2007	Tissue	Y
zt290	Canis latrans	northeast	New York	43.70031131	-76.10994938	2007	Tissue	Y
zt353	Canis latrans	northeast	New York	42.727	-75.1485	2007	Tissue	Y
zt357	Canis latrans	northeast	New York	42.727	-75.1485	2007	Tissue	Y
zt360	Canis latrans	northeast	New York	42.727	-75.1485	2007	Tissue	Y
zt369	Canis latrans	northeast	New York	42.70841	-74.14649	2007	Tissue	Y
zt382	Canis latrans	northeast	New York	42.857	-74.9973	2007	Tissue	Y
zt383	Canis latrans	northeast	New York	42.344	-74.2452	2007	Tissue	Y
zt387	Canis latrans	northeast	New York	42.815	-74.5968	2007	Tissue	Y
zt388	Canis latrans	northeast	New York	42.815	-74.5968	2007	Tissue	Y
zt391	Canis latrans	northeast	New York	42.815	-74.5968	2007	Tissue	Y
zt395	Canis latrans	northeast	New York	42.457	-75.1025	2007	Tissue	Y
zt399	Canis latrans	northeast	New York	42.359	-74.5205	2007	Tissue	Y
zt40	Canis latrans	northeast	New York	43.044879	-74.858965	2006	Tissue	Y
zt400	Canis latrans	northeast	New York	42.359	-74.5205	2007	Tissue	Y
zt401	Canis latrans	northeast	New York	42.384	-74.8129	2007	Tissue	Y
zt403	Canis latrans	northeast	New York	42.384	-74.8129	2007	Tissue	Y
zm15626	Canis latrans	northeast	Pennsylvania	41.516888	-75.989637	2008	Tissue	Y
zm15627	Canis latrans	northeast	Pennsylvania	41.516888	-75.989637	2008	Tissue	Y
zt250	Canis latrans	northeast	Pennsylvania	41.94859006	-75.75648635	2007	Tissue	Y
zt251	Canis latrans	northeast	Pennsylvania	41.94859006	-75.75648635	2007	Tissue	Y
zt252	Canis latrans	northeast	Pennsylvania	41.94859006	-75.75648635	2007	Tissue	Y
zt253	Canis latrans	northeast	Pennsylvania	41.94859006	-75.75648635	2007	Tissue	Y
zt465	Canis latrans	northeast	Pennsylvania	41.94859006	-75.75648635		Tissue	Y
zt614	Canis latrans	northeast	Pennsylvania	41.053932	-75.34324		Tissue	Y
zt697	Canis latrans	northeast	Pennsylvania	41.94859006	-75.75648635		Tissue	Y
zt698	Canis latrans	northeast	Pennsylvania	41.94859006	-75.75648635		Tissue	Y
zm15166	Canis latrans	northeast	Quebec	46.618889	-74.546389	2007	Tissue	Y
zm15379	Canis latrans	northeast	Quebec	46.23333333	-71.75	2006	Tissue	Y
zt142	Canis latrans	northeast	Rhode Island	41.493497	-71.377605	2005	Tissue	Y
zt148	Canis latrans	northeast	Rhode Island	41.520668	-71.288018	2005	Tissue	Y
zm14663	Canis latrans	northeast	Vermont	44.827403	-72.24437	2006	Tissue	Y
zm14754	Canis latrans	northeast	Vermont	44.827403	-72.24437	2006	Tissue	Y
zm14781	Canis latrans	northeast	Vermont	44.827403	-72.24437	2006	Tissue	Y
zm14802	Canis latrans	northeast	Vermont	44.827403	-72.24437	2006	Tissue	Y
zm14981	Canis latrans	northeast	Vermont	44.911934	-71.915399	2006	Tissue	Y
zm15119	Canis latrans	northeast	Vermont	44.827403	-72.24437	2006	Tissue	Y
zm15140	Canis latrans	northeast	Vermont	44.911934	-71.915399	2006	Tissue	Y
zm15142	Canis latrans	northeast	Vermont	44.911934	-71.915399	2006	Tissue	Y
zm15143	Canis latrans	northeast	Vermont	44.911934	-71.915399	2006	Tissue	Y
zm15144	Canis latrans	northeast	Vermont	44.911934	-71.915399	2006	Tissue	Y
zm15145	Canis latrans	northeast	Vermont	44.827403	-72.24437	2006	Tissue	Y
zm15146	Canis latrans	northeast	Vermont	44.827403	-72.24437	2006	Tissue	Y
zt1	Canis latrans	northeast	Vermont	44.867161	-72.26096	2006	Tissue	Y
zt10	Canis latrans	northeast	Vermont	44.802368	-72.280098	2006	Tissue	Y
zt11	Canis latrans	northeast	Vermont	44.753679	-71.63029	2006	Tissue	Y
zt12	Canis latrans	northeast	Vermont	44.911789	-72.016683	2006	Tissue	Y
zt14	Canis latrans	northeast	Vermont	44.911789	-72.016683	2006	Tissue	Y
zt2	Canis latrans	northeast	Vermont	44.983534	-71.79439	2006	Tissue	Y
zt3	Canis latrans	northeast	Vermont	44.802368	-72.280098	2006	Tissue	Y
zt5	Canis latrans	northeast	Vermont	44.911789	-72.016683	2006	Tissue	Y
zt6	Canis latrans	northeast	Vermont	44.707634	-72.18894	2006	Tissue	Y
zt7	Canis latrans	northeast	Vermont	44.9602	-71.99982	2006	Tissue	Y
zt9	Canis latrans	northeast	Vermont	44.983534	-71.79439	2006	Tissue	Y
zm14701	Canis latrans	northeast	Connecticut	41.595	-72.70667		Tissue
zm15147	Canis latrans	northeast	Connecticut	41.595	-72.64583	2006	Tissue
mcz63139	Canis latrans	northeast	Massachusetts	41.7307072	-70.474642	2001	Tissue
mcz63140	Canis latrans	northeast	Massachusetts	41.7307072	-70.474642	2000	Tissue
mcz63145	Canis latrans	northeast	Massachusetts	41.687129	-70.270606	1999	Tissue
mcz63344	Canis latrans	northeast	Massachusetts	41.696603	-70.384444	2002	Tissue
mcz63683	Canis latrans	northeast	Massachusetts	41.653054	-70.36686	2001	Tissue
zm15168	Canis latrans	northeast	New Hampshire	44.642705	-71.207068	2006	Tissue
zm15171	Canis latrans	northeast	New Hampshire	44.642705	-71.207068	2006	Tissue
zm15173	Canis latrans	northeast	New Hampshire	44.642705	-71.207068	2006	Tissue
zm15176	Canis latrans	northeast	New Hampshire	44.642705	-71.207068	2006	Tissue
zm15576	Canis latrans	northeast	New Jersey	39.966934	-74.308535	2007	Tissue
zm15586	Canis latrans	northeast	New Jersey	39.536561	-74.690225	2006	Tissue
zm15609	Canis latrans	northeast	New Jersey	40.566022	-74.919654	2007	Tissue
adk2669	Canis latrans	northeast	New York	43.88043882	-74.70805982	2002	Scat
adk2796	Canis latrans	northeast	New York	43.89472213	-74.68235374	2002	Scat
adk2855	Canis latrans	northeast	New York	43.77475934	-75.03653227	2002	Scat
adk2868	Canis latrans	northeast	New York	43.78931307	-75.02311786	2002	Scat
adk2880	Canis latrans	northeast	New York	42.79608967	-73.78848604	2002	Scat
zm13582	Canis latrans	northeast	New York	42.7075	-75.18806	2001	Tissue
zm13652	Canis latrans	northeast	New York	43.2678	-73.4287	2001	Tissue
zm13977	Canis latrans	northeast	New York	42.7205	-73.8573	2001	Tissue
zm14595	Canis latrans	northeast	New York	42.579983	-73.678142	2004	Tissue
zm15121	Canis latrans	northeast	New York	41.074499	-73.775179	2006	Tissue
zm15126	Canis latrans	northeast	New York	41.034685	-73.736235	2006	Tissue
zm15198	Canis latrans	northeast	New York	44.547502	-74.801027	2005	Tissue
zm15536	Canis latrans	northeast	New York	41.886714	-74.976887	2006	Tissue
zm15570	Canis latrans	northeast	New York	43.032424	-73.93412	2007	Tissue
zt221	Canis latrans	northeast	New York	43.06692343	-75.08404586	2007	Tissue
zt258	Canis latrans	northeast	New York	42.9831072	-73.27525674	2007	Tissue
zt273	Canis latrans	northeast	New York	41.98746685	-74.84234228	2007	Tissue
zt275	Canis latrans	northeast	New York	41.98746685	-74.84234228	2007	Tissue
zt361	Canis latrans	northeast	New York	42.727	-75.1485	2007	Tissue
zt362	Canis latrans	northeast	New York	42.727	-75.1485	2007	Tissue
zt380	Canis latrans	northeast	New York	42.857	-74.9973	2007	Tissue
zt381	Canis latrans	northeast	New York	42.777	-74.928	2007	Tissue
zt384	Canis latrans	northeast	New York	42.815	-74.5968	2007	Tissue
zt385	Canis latrans	northeast	New York	42.815	-74.5968	2007	Tissue
zt389	Canis latrans	northeast	New York	42.815	-74.5968	2007	Tissue
zt393	Canis latrans	northeast	New York	42.777	-74.928	2007	Tissue
zt394	Canis latrans	northeast	New York	42.777	-74.928	2007	Tissue
zt396	Canis latrans	northeast	New York	42.457	-75.1025	2007	Tissue
zt402	Canis latrans	northeast	New York	42.384	-74.8129	2007	Tissue
zt421	Canis latrans	northeast	New York	42.712955	-73.878361	2005	Tissue
zt43	Canis latrans	northeast	New York	43.043429	-74.858993	2006	Tissue
zm15622	Canis latrans	northeast	Pennsylvania	40.392431	-76.80982	2008	Tissue
zm15623	Canis latrans	northeast	Pennsylvania	41.814024	-75.788693	2008	Tissue
zm15629	Canis latrans	northeast	Pennsylvania	41.608559	-75.296495	2008	Tissue
zt254	Canis latrans	northeast	Pennsylvania	41.94859006	-75.75648635	2007	Tissue
zt657	Canis latrans	northeast	Pennsylvania	41.061168	-76.422792		Tissue
zt678	Canis latrans	northeast	Pennsylvania	40.392431	-76.80982		Tissue
zt696	Canis latrans	northeast	Pennsylvania	41.94859006	-75.75648635		Tissue
zm15292	Canis latrans	northeast	Quebec	45.39083333	-72.037	2006	Tissue
zm15317	Canis latrans	northeast	Quebec	45.39083333	-72.037	2006	Tissue
zm14662	Canis latrans	northeast	Vermont	43.926667	-72.671667	2006	Tissue
zm14708	Canis latrans	northeast	Vermont	44.827403	-72.24437	2006	Tissue
zm14767	Canis latrans	northeast	Vermont	44.827403	-72.24437	2006	Tissue
zm14780	Canis latrans	northeast	Vermont	44.827403	-72.24437	2006	Tissue
zm15137	Canis latrans	northeast	Vermont	44.911934	-71.915399	2006	Tissue
zm15151	Canis latrans	northeast	Vermont	43.141182	-73.271536	2006	Tissue
zm15158	Canis latrans	northeast	Vermont	43.141182	-73.271536	2006	Tissue
zm15159	Canis latrans	northeast	Vermont	43.141182	-73.271536	2006	Tissue
zm15162	Canis latrans	northeast	Vermont	43.141182	-73.271536	2006	Tissue
zt13	Canis latrans	northeast	Vermont	44.903998	-72.405752	2006	Tissue
zt4	Canis latrans	northeast	Vermont	44.867161	-72.26096	2006	Tissue
